# Supplementary material for: 2-Methyl­pyrazine 1,4-dioxide
Source: Acta Crystallogr Sect E Struct Rep Online. 2009 Nov 7;65(Pt 12):o3040. doi: 10.1107/S1600536809046534 (PMC2971871; doi:10.1107/S1600536809046534)
Supplement: Supplementary file 2 [file e-65-o3040-Isup2.hkl]

# 
# h,k,l, Fc-squared, Fo-squared, sigma(Fo-squared) and status flag 
# 
data_I
_shelx_title ' 08mz094 in Pbca' 
_shelx_refln_list_code          4 
_shelx_F_calc_maximum      138.44 
_exptl_crystal_F_000       528.00 
_reflns_d_resolution_high  0.6742 
 
loop_ 
 _symmetry_equiv_pos_as_xyz 
 'x, y, z' 
 '-x+1/2, -y, z+1/2' 
 'x+1/2, -y+1/2, -z' 
 '-x, y+1/2, -z+1/2' 
 '-x, -y, -z' 
 'x-1/2, y, -z-1/2' 
 '-x-1/2, y-1/2, z' 
 'x, -y-1/2, z-1/2' 
 
_cell_length_a     6.3953 
_cell_length_b    12.2472 
_cell_length_c    13.6613 
_cell_angle_alpha  90.000 
_cell_angle_beta   90.000 
_cell_angle_gamma  90.000 
 
_shelx_F_squared_multiplier     1.000 
 
loop_ 
 _refln_index_h 
 _refln_index_k 
 _refln_index_l 
 _refln_F_squared_calc 
 _refln_F_squared_meas 
 _refln_F_squared_sigma 
 _refln_observed_status 
   2   0   0      106.16       91.82      4.89 o 
   4   0   0      105.25      129.29      8.17 o 
   6   0   0     7743.34     7952.06    126.13 o 
   8   0   0      157.01      168.87     12.12 o 
   2   1   0     1316.57     1188.89     45.03 o 
   4   1   0        6.36        2.57      2.25 o 
   6   1   0       31.85       24.04      4.55 o 
   8   1   0      782.32      805.24     19.47 o 
   2   2   0      474.98      505.07      9.47 o 
   4   2   0        9.94       12.91      2.83 o 
   6   2   0       33.89       33.34      4.87 o 
   8   2   0       43.17       50.13      6.23 o 
   2   3   0     1109.02     1093.92     21.20 o 
   4   3   0        1.32        2.74      2.45 o 
   6   3   0        6.99       13.14      4.36 o 
   8   3   0      577.85      622.18     16.95 o 
   2   4   0       13.63        6.47      2.10 o 
   4   4   0       48.45       63.55      6.69 o 
   6   4   0     5091.47     4712.16     58.06 o 
   8   4   0       78.67       87.46     10.01 o 
   2   5   0      871.69      760.37     17.16 o 
   4   5   0       30.54       29.95      3.93 o 
   6   5   0       70.48       73.19      6.43 o 
   8   5   0      665.95      658.79     18.02 o 
   0   6   0      774.49      835.30     18.51 o 
   2   6   0      984.65      953.55     15.18 o 
   4   6   0        1.73       -0.31      4.86 o 
   6   6   0      134.22      126.06      7.68 o 
   8   6   0      212.23      234.01     10.61 o 
   2   7   0      224.24      213.50      6.97 o 
   4   7   0       11.81        8.79      3.30 o 
   6   7   0        0.11       -2.32      3.43 o 
   8   7   0      247.54      244.80     10.81 o 
   0   8   0    14588.64    15090.33    217.78 o 
   2   8   0       30.30       34.88      5.03 o 
   4   8   0        0.45        0.98      3.21 o 
   6   8   0     1671.23     1585.79     35.61 o 
   8   8   0        7.09       10.12      2.45 o 
   2   9   0      113.38      112.36     11.46 o 
   4   9   0      121.59      137.15      7.60 o 
   6   9   0       57.82       56.65      6.22 o 
   0  10   0      119.18      126.45      8.76 o 
   2  10   0      249.14      231.17      8.77 o 
   4  10   0      137.49      131.72      7.55 o 
   6  10   0       60.64       80.42      6.39 o 
   2  11   0       21.82       25.26      4.69 o 
   4  11   0       23.04       20.39      5.13 o 
   6  11   0        4.39        0.86      3.00 o 
   0  12   0     2073.97     2197.25     45.40 o 
   2  12   0       15.16       18.50      4.14 o 
   4  12   0        2.18        0.67      2.60 o 
   6  12   0      324.71      328.99     12.60 o 
   2  13   0        0.69        3.96      3.33 o 
   4  13   0      186.11      187.98      8.94 o 
   6  13   0       23.56       19.08      5.01 o 
   0  14   0        0.01       -2.69      3.81 o 
   2  14   0        9.08        9.38      3.66 o 
   4  14   0      311.60      294.19     11.40 o 
   2  15   0        2.94        6.40      3.42 o 
   4  15   0       19.20       25.92      7.20 o 
   0  16   0      294.45      271.50     14.96 o 
   2  16   0        4.49        5.12      2.39 o 
   2  17   0       14.37       14.34      2.16 o 
   1   1   1     1102.98     1067.64     10.84 o 
   2   1   1        8.25        7.56      1.23 o 
   3   1   1       27.31       25.93      1.91 o 
   4   1   1       41.67       46.65      2.63 o 
   5   1   1      446.32      460.00      8.04 o 
   6   1   1      260.74      261.63      6.84 o 
   7   1   1       56.53       60.78      4.10 o 
   8   1   1       16.20       18.79      2.82 o 
   9   1   1        1.47        2.02      1.02 o 
   0   2   1      425.81      382.38      5.66 o 
   1   2   1     6783.37     6536.15     79.65 o 
   2   2   1     4906.84     5422.74     60.74 o 
   3   2   1       49.18       63.68      2.07 o 
   4   2   1       12.00       15.50      2.09 o 
   5   2   1     1090.24     1088.29     13.30 o 
   6   2   1      158.91      162.08      5.58 o 
   7   2   1       66.67       84.48      4.61 o 
   8   2   1      315.32      359.13      8.95 o 
   9   2   1        8.19        9.31      1.37 o 
   1   3   1     4311.53     4161.96     36.54 o 
   2   3   1        5.10        9.04      1.39 o 
   3   3   1       28.01       24.06      2.00 o 
   4   3   1       14.71       18.29      2.24 o 
   5   3   1     1352.02     1295.82     15.09 o 
   6   3   1      261.33      244.45      6.71 o 
   7   3   1        1.17        2.62      2.27 o 
   8   3   1       59.75       63.64      4.32 o 
   9   3   1        3.20        5.26      1.36 o 
   0   4   1     4955.09     5254.06    108.13 o 
   1   4   1      857.55      825.75      8.36 o 
   2   4   1       41.01       43.56      1.62 o 
   3   4   1       65.45       66.26      3.83 o 
   4   4   1       55.53       52.54      4.30 o 
   5   4   1      264.88      270.00      6.48 o 
   6   4   1      278.35      292.72      7.27 o 
   7   4   1       39.55       41.93      4.24 o 
   8   4   1       16.65       24.33      4.59 o 
   1   5   1        0.09        1.17      1.16 o 
   2   5   1        0.75        4.09      1.45 o 
   3   5   1       66.75       89.26      3.56 o 
   4   5   1       30.19       34.29      2.82 o 
   5   5   1       74.21       85.68      4.49 o 
   6   5   1      171.26      168.60      6.07 o 
   7   5   1      112.69      109.48      5.29 o 
   8   5   1        0.02        7.04      3.73 o 
   0   6   1       36.78       43.29      3.11 o 
   1   6   1     1542.34     1578.42     14.75 o 
   2   6   1      726.50      700.22      8.83 o 
   3   6   1       41.93       47.81      2.88 o 
   4   6   1       60.89       57.44      3.40 o 
   5   6   1      730.31      713.59     11.23 o 
   6   6   1       24.41       23.15      3.36 o 
   7   6   1       40.71       47.17      4.16 o 
   8   6   1      115.93      124.81      5.51 o 
   1   7   1     3141.87     3175.81     26.56 o 
   2   7   1       35.02       32.07      2.46 o 
   3   7   1        1.16        3.38      1.97 o 
   4   7   1        1.60        4.99      2.30 o 
   5   7   1     1670.05     1628.81     18.87 o 
   6   7   1      179.35      173.09      6.09 o 
   7   7   1       63.68       66.00      4.53 o 
   8   7   1       76.75       81.75      4.78 o 
   0   8   1     3157.28     3183.13     82.16 o 
   1   8   1      860.22      835.54     13.03 o 
   2   8   1        0.46        1.46      1.77 o 
   3   8   1      106.42      110.15      4.41 o 
   4   8   1       28.86       29.22      3.15 o 
   5   8   1      523.72      501.75      9.72 o 
   6   8   1      403.92      414.32      9.33 o 
   7   8   1       78.77       85.87      5.06 o 
   8   8   1       13.43       11.37      2.62 o 
   1   9   1        0.60       -0.23      1.76 o 
   2   9   1        6.21        3.29      2.10 o 
   3   9   1      306.29      308.54      6.86 o 
   4   9   1       13.74        9.89      2.76 o 
   5   9   1       22.74       26.60      3.33 o 
   6   9   1       64.88       69.60      4.59 o 
   7   9   1       59.01       64.32      4.46 o 
   0  10   1       54.17       52.35      4.41 o 
   1  10   1      431.60      457.59      8.07 o 
   2  10   1       24.48       28.98      2.90 o 
   3  10   1       27.34       31.47      3.28 o 
   4  10   1       95.23       94.42      4.68 o 
   5  10   1      407.79      415.31      9.25 o 
   6  10   1        6.17        8.35      2.34 o 
   7  10   1       17.23       19.61      2.66 o 
   1  11   1     1399.02     1400.05     16.26 o 
   2  11   1        0.02       -0.07      2.10 o 
   3  11   1        1.89        3.76      2.34 o 
   4  11   1        2.55        3.94      2.30 o 
   5  11   1     1113.42     1058.95     15.71 o 
   6  11   1       73.87       80.80      4.93 o 
   7  11   1       89.19       85.13      4.01 o 
   0  12   1     1201.02     1126.81     20.60 o 
   1  12   1      406.50      388.61      8.07 o 
   2  12   1       48.95       51.51      3.81 o 
   3  12   1       88.90       85.71      4.59 o 
   4  12   1        2.34        0.68      1.93 o 
   5  12   1      433.32      421.15      9.65 o 
   6  12   1      220.87      210.55      6.98 o 
   1  13   1        2.16       -0.09      2.07 o 
   2  13   1        0.52       -0.91      2.14 o 
   3  13   1      328.99      340.09      8.17 o 
   4  13   1        1.40        2.84      1.95 o 
   5  13   1       13.39       18.25      3.43 o 
   6  13   1       18.09       13.36      2.79 o 
   0  14   1       44.09       48.75      5.40 o 
   1  14   1      134.19      134.42      5.31 o 
   2  14   1        0.00       -1.55      1.55 o 
   3  14   1       19.42       21.20      2.81 o 
   4  14   1       33.28       34.02      3.30 o 
   5  14   1      172.37      187.52      9.07 o 
   1  15   1      520.27      513.35     10.31 o 
   2  15   1        5.42        7.43      2.26 o 
   3  15   1        0.03        1.60      1.60 o 
   4  15   1        1.78        7.34      1.67 o 
   0  16   1      364.55      357.23     12.30 o 
   1  16   1      162.85      171.26      5.98 o 
   2  16   1       71.78       78.98      4.48 o 
   3  16   1       57.23       59.75      4.21 o 
   1  17   1        1.43        6.60      2.17 o 
   2  17   1        0.04        1.22      1.06 o 
   0   0   2    19165.41    18952.96    216.24 o 
   1   0   2     1132.28     1272.87     12.23 o 
   2   0   2      510.62      440.56      7.44 o 
   3   0   2      496.29      622.13     10.75 o 
   4   0   2        8.79        2.00      2.46 o 
   5   0   2     2183.77     2314.13     36.08 o 
   6   0   2     1245.50     1296.03     22.65 o 
   7   0   2       15.64       13.30      3.97 o 
   8   0   2       13.89       18.38      4.44 o 
   9   0   2      116.28      153.44      7.87 o 
   1   1   2     2005.24     2108.33     11.93 o 
   2   1   2     2941.38     2925.39     19.01 o 
   3   1   2      971.92     1062.95     10.90 o 
   4   1   2      111.17      145.82      4.23 o 
   5   1   2     1531.71     1499.19     16.32 o 
   6   1   2        0.45        1.24      2.31 o 
   7   1   2        0.53        1.22      2.18 o 
   8   1   2      170.09      194.79      6.49 o 
   9   1   2        1.34        5.43      1.99 o 
   0   2   2       20.47       20.57      1.26 o 
   1   2   2      163.37      145.38      1.85 o 
   2   2   2       86.82       92.30      1.66 o 
   3   2   2        0.09        0.21      1.04 o 
   4   2   2       29.02       29.70      1.73 o 
   5   2   2        3.62        1.16      2.16 o 
   6   2   2       11.01       12.18      2.74 o 
   7   2   2        0.01       -0.25      2.04 o 
   8   2   2        0.67        2.48      1.98 o 
   9   2   2        0.68        3.08      1.28 o 
   1   3   2     2100.88     2284.23     15.09 o 
   2   3   2     2071.91     2147.03     12.91 o 
   3   3   2       13.48       24.02      1.30 o 
   4   3   2       50.45       76.09      3.35 o 
   5   3   2     1585.15     1600.28     17.32 o 
   6   3   2       20.07       30.18      3.20 o 
   7   3   2       26.57       27.90      3.30 o 
   8   3   2      184.25      222.55      7.00 o 
   9   3   2        2.93       -0.99      1.67 o 
   0   4   2    11635.04    11374.53    118.02 o 
   1   4   2      712.49      676.65      7.27 o 
   2   4   2      347.37      318.73      3.85 o 
   3   4   2      314.47      352.76      6.07 o 
   4   4   2        3.74        0.60      2.26 o 
   5   4   2     1575.13     1514.63     21.81 o 
   6   4   2     1089.78     1024.02     14.03 o 
   7   4   2        2.76        0.81      4.05 o 
   8   4   2       23.36       23.59      4.16 o 
   1   5   2       37.25       42.21      2.14 o 
   2   5   2      676.34      662.90      8.18 o 
   3   5   2     1852.62     1900.95     18.04 o 
   4   5   2       28.68       29.86      2.76 o 
   5   5   2      482.24      456.43      8.69 o 
   6   5   2       13.56       12.30      3.08 o 
   7   5   2       69.11       69.90      4.61 o 
   8   5   2      103.10      113.31      5.37 o 
   0   6   2      137.40      144.86      5.16 o 
   1   6   2      281.64      293.19      5.50 o 
   2   6   2      215.76      227.45      4.77 o 
   3   6   2        0.36        1.64      1.76 o 
   4   6   2       91.42       97.47      4.37 o 
   5   6   2       17.04       23.88      3.08 o 
   6   6   2       54.48       57.59      4.11 o 
   7   6   2        0.00       -0.01      2.22 o 
   8   6   2        2.60        9.50      2.38 o 
   1   7   2      188.88      179.95      4.33 o 
   2   7   2      577.70      577.96      8.25 o 
   3   7   2        6.31        5.35      2.06 o 
   4   7   2        1.18        4.72      2.26 o 
   5   7   2      465.74      421.79      8.61 o 
   6   7   2       45.18       48.90      4.00 o 
   7   7   2        2.19        3.43      2.35 o 
   8   7   2      149.34      159.44      6.03 o 
   0   8   2     3564.88     3621.38     58.31 o 
   1   8   2       53.84       48.84      2.74 o 
   2   8   2      233.11      227.28      5.35 o 
   3   8   2       82.99       87.91      4.11 o 
   4   8   2        9.75        8.54      2.84 o 
   5   8   2      553.88      527.89      9.97 o 
   6   8   2      675.30      646.90     15.16 o 
   7   8   2        9.39        8.39      2.36 o 
   8   8   2       38.96       41.98      3.34 o 
   1   9   2       47.68       44.38      2.96 o 
   2   9   2       80.63       82.83      4.06 o 
   3   9   2     1164.46     1203.44     14.62 o 
   4   9   2        0.14        2.19      2.41 o 
   5   9   2       74.82       78.91      4.57 o 
   6   9   2       25.40       33.21      3.56 o 
   7   9   2      132.49      124.96      5.41 o 
   0  10   2       26.37       27.93      3.85 o 
   1  10   2      229.05      222.51      5.72 o 
   2  10   2      124.14      126.25      4.86 o 
   3  10   2        0.98        3.45      2.35 o 
   4  10   2       87.65       85.75      4.49 o 
   5  10   2       34.49       31.22      4.10 o 
   6  10   2       44.29       46.37      3.93 o 
   7  10   2        0.11        3.69      2.03 o 
   1  11   2       53.46       52.79      3.56 o 
   2  11   2      145.82      143.73      5.22 o 
   3  11   2        0.05        0.53      2.14 o 
   4  11   2        6.54        5.63      2.75 o 
   5  11   2       14.98       15.44      2.86 o 
   6  11   2       47.42       49.72      4.00 o 
   7  11   2       17.38       14.70      1.71 o 
   0  12   2     1058.88     1094.26     20.09 o 
   1  12   2       17.80       18.46      2.93 o 
   2  12   2      137.06      140.58      5.26 o 
   3  12   2       10.04       10.92      2.63 o 
   4  12   2       40.84       46.22      4.09 o 
   5  12   2       83.19       97.08      4.77 o 
   6  12   2      293.17      311.56      9.79 o 
   1  13   2       13.32       16.78      2.83 o 
   2  13   2        2.69        2.54      2.30 o 
   3  13   2      383.52      361.25      8.46 o 
   4  13   2       15.70       19.15      2.78 o 
   5  13   2       15.73       20.83      4.33 o 
   6  13   2       18.35       16.81      1.71 o 
   0  14   2        0.00       -2.57      2.57 o 
   1  14   2      177.82      171.10      5.87 o 
   2  14   2       56.59       62.62      4.15 o 
   3  14   2        0.71        1.06      1.82 o 
   4  14   2       66.04       71.38      4.26 o 
   5  14   2       40.01       43.12      3.69 o 
   1  15   2      158.56      156.02      5.62 o 
   2  15   2       34.96       34.99      3.44 o 
   3  15   2        0.24       -1.12      1.56 o 
   4  15   2       13.85       13.93      2.62 o 
   0  16   2      340.02      338.72     11.98 o 
   1  16   2       59.37       64.03      4.04 o 
   2  16   2       57.21       69.61      4.18 o 
   3  16   2        0.00        3.13      2.55 o 
   1  17   2        0.01        2.97      1.17 o 
   2  17   2        6.81        4.85      3.26 o 
   1   1   3     1150.86     1228.95      7.11 o 
   2   1   3       31.64       28.16      1.16 o 
   3   1   3     5376.22     5987.28     37.73 o 
   4   1   3        1.02        1.01      1.55 o 
   5   1   3      788.37      752.91     10.53 o 
   6   1   3      154.70      146.54      5.18 o 
   7   1   3       69.84       72.28      4.25 o 
   8   1   3        5.66       10.29      2.10 o 
   9   1   3       56.72       50.76      2.91 o 
   0   2   3      247.42      214.90      3.11 o 
   1   2   3     1224.36     1194.74      9.23 o 
   2   2   3     1153.17     1351.00      8.64 o 
   3   2   3       32.39       32.11      1.92 o 
   4   2   3        1.21       -0.31      1.35 o 
   5   2   3       82.30       94.76      4.27 o 
   6   2   3        7.68        6.09      2.47 o 
   7   2   3       41.37       50.69      3.82 o 
   8   2   3      171.80      205.30      7.87 o 
   9   2   3        0.07        6.11      1.39 o 
   1   3   3      207.04      199.26      2.48 o 
   2   3   3       66.43       67.09      1.81 o 
   3   3   3     2130.60     2225.68     13.60 o 
   4   3   3      106.52       81.46      2.48 o 
   5   3   3      152.70      141.08      4.79 o 
   6   3   3      127.09      118.83      4.92 o 
   7   3   3       44.63       43.79      3.66 o 
   8   3   3        3.44        8.59      2.04 o 
   9   3   3        4.67        3.36      1.54 o 
   0   4   3     2664.64     2759.01     48.39 o 
   1   4   3       25.34       30.08      1.64 o 
   2   4   3       19.28       26.65      1.29 o 
   3   4   3       25.62       37.40      1.56 o 
   4   4   3       20.30       19.60      2.52 o 
   5   4   3        9.85       13.62      3.65 o 
   6   4   3      316.34      310.08     11.53 o 
   7   4   3        0.40       -2.43      2.43 o 
   8   4   3        0.22        3.48      2.61 o 
   1   5   3      597.85      593.38      7.13 o 
   2   5   3      300.49      313.95      4.27 o 
   3   5   3     2953.58     3176.35     21.75 o 
   4   5   3       70.90       91.51      4.16 o 
   5   5   3      761.83      745.67     11.26 o 
   6   5   3      151.08      146.84      5.69 o 
   7   5   3        8.31        6.79      2.51 o 
   8   5   3       43.17       55.19      4.20 o 
   0   6   3        8.91        5.49      2.11 o 
   1   6   3      107.61      105.46      3.35 o 
   2   6   3      354.05      366.19      6.01 o 
   3   6   3       26.92       26.00      2.44 o 
   4   6   3        4.09        4.57      2.13 o 
   5   6   3       89.90       90.59      4.60 o 
   6   6   3       21.78       24.27      3.47 o 
   7   6   3       22.72       27.12      3.55 o 
   8   6   3       83.33       89.99      4.71 o 
   1   7   3        0.04       -0.45      1.43 o 
   2   7   3       81.68       79.28      3.45 o 
   3   7   3      181.34      201.79      5.24 o 
   4   7   3      131.19      118.92      4.75 o 
   5   7   3        2.38       -0.79      2.64 o 
   6   7   3       85.66       88.37      4.74 o 
   7   7   3       14.27       19.70      2.70 o 
   8   7   3       17.07       17.24      4.51 o 
   0   8   3     2558.05     2665.31     33.07 o 
   1   8   3       12.46       13.64      2.05 o 
   2   8   3       50.01       57.89      3.20 o 
   3   8   3       39.52       44.22      3.21 o 
   4   8   3       64.74       69.19      3.98 o 
   5   8   3       27.93       29.23      3.28 o 
   6   8   3      599.14      603.63     11.27 o 
   7   8   3        0.57        2.72      2.14 o 
   8   8   3        2.25        5.63      1.15 o 
   1   9   3        1.55        1.35      1.90 o 
   2   9   3      234.76      241.08      5.88 o 
   3   9   3      682.89      652.34     11.00 o 
   4   9   3      103.47       99.98      4.74 o 
   5   9   3      271.62      263.73      7.23 o 
   6   9   3      130.16      121.55      5.26 o 
   7   9   3       43.99       47.64      3.79 o 
   0  10   3       22.57       29.78      3.84 o 
   1  10   3        1.63        5.27      2.32 o 
   2  10   3       84.29       98.57      4.49 o 
   3  10   3        5.37        1.87      2.44 o 
   4  10   3        8.44        8.12      2.54 o 
   5  10   3       55.77       62.91      4.28 o 
   6  10   3       28.54       40.81      4.30 o 
   7  10   3        7.42       12.78      1.77 o 
   1  11   3        0.40       -2.14      2.14 o 
   2  11   3       35.52       36.93      4.33 o 
   3  11   3       23.63       29.25      3.29 o 
   4  11   3       68.69       67.97      4.29 o 
   5  11   3       11.81       12.25      2.47 o 
   6  11   3       54.87       61.82      4.21 o 
   7  11   3       14.15       15.80      3.23 o 
   0  12   3     1144.91     1131.73     20.54 o 
   1  12   3       18.85       17.82      2.85 o 
   2  12   3       51.09       52.34      3.73 o 
   3  12   3       19.03       18.86      2.96 o 
   4  12   3       67.42       68.83      4.25 o 
   5  12   3       20.55       20.29      2.80 o 
   6  12   3      453.33      457.63     10.22 o 
   1  13   3       61.35       58.19      3.94 o 
   2  13   3      116.47      120.67      5.06 o 
   3  13   3       79.22       78.93      4.38 o 
   4  13   3       60.58       62.72      4.19 o 
   5  13   3       50.12       54.33      3.95 o 
   6  13   3       87.14       75.29      6.25 o 
   0  14   3       16.67       15.88      3.77 o 
   1  14   3        9.05        8.06      2.31 o 
   2  14   3       42.81       39.97      3.51 o 
   3  14   3        0.10        1.11      1.92 o 
   4  14   3        1.17        3.98      1.66 o 
   5  14   3       33.90       37.44      3.94 o 
   1  15   3       24.49       26.23      3.08 o 
   2  15   3        3.34        6.00      1.78 o 
   3  15   3       11.98       11.74      2.01 o 
   4  15   3       18.30       15.47      2.00 o 
   0  16   3      457.42      500.57     14.64 o 
   1  16   3       11.30       15.76      2.32 o 
   2  16   3       30.93       31.65      3.13 o 
   3  16   3        5.45       10.56      1.85 o 
   1  17   3       62.11       65.11      3.61 o 
   2  17   3       39.48       52.94      6.44 o 
   0   0   4     6647.99     6926.85     78.39 o 
   1   0   4     2870.54     2919.97     19.50 o 
   2   0   4      414.56      433.63      4.85 o 
   3   0   4      258.39      247.39      6.37 o 
   4   0   4        9.07       22.64      4.63 o 
   5   0   4      581.85      623.06     17.03 o 
   6   0   4      458.82      429.08     12.03 o 
   7   0   4        2.28        2.11      2.72 o 
   8   0   4       41.10       58.60      5.50 o 
   9   0   4       18.25        8.12      1.86 o 
   1   1   4       46.33       31.70      1.05 o 
   2   1   4       49.32       66.95      1.69 o 
   3   1   4     2178.25     2363.49     16.77 o 
   4   1   4       25.58       20.08      1.73 o 
   5   1   4       35.07       26.38      2.65 o 
   6   1   4       51.32       47.43      3.55 o 
   7   1   4       66.48       72.37      4.10 o 
   8   1   4        2.18        0.91      1.37 o 
   9   1   4      170.04      160.22      9.67 o 
   0   2   4      321.98      295.00      6.57 o 
   1   2   4       94.46      105.21      1.84 o 
   2   2   4      238.20      240.46      3.13 o 
   3   2   4        0.45        0.56      1.02 o 
   4   2   4       58.51       64.13      2.54 o 
   5   2   4        0.05        1.92      2.10 o 
   6   2   4       41.77       37.67      3.32 o 
   7   2   4        1.59        0.17      1.79 o 
   8   2   4       18.51       21.36      3.97 o 
   9   2   4        0.00       -1.13      1.13 o 
   1   3   4       34.44       48.36      1.47 o 
   2   3   4      171.19      220.78      2.94 o 
   3   3   4     2759.03     3051.01     26.49 o 
   4   3   4        8.53        8.38      1.41 o 
   5   3   4        0.37        3.94      2.16 o 
   6   3   4      123.69      112.25      4.77 o 
   7   3   4        6.29       10.93      2.40 o 
   8   3   4        0.75        4.77      2.18 o 
   0   4   4     2421.88     2357.36     60.56 o 
   1   4   4      894.87      803.82      7.88 o 
   2   4   4      487.62      505.04      4.70 o 
   3   4   4      190.36      184.29      2.85 o 
   4   4   4       54.13       60.27      3.37 o 
   5   4   4      312.76      317.93      8.32 o 
   6   4   4      204.94      176.08      9.49 o 
   7   4   4        0.06        2.54      4.48 o 
   8   4   4       66.29       79.98      4.55 o 
   1   5   4      559.89      513.49      6.52 o 
   2   5   4        9.71       17.68      1.32 o 
   3   5   4      545.91      570.54      5.28 o 
   4   5   4        8.03        6.99      2.23 o 
   5   5   4      160.43      137.06      5.19 o 
   6   5   4        7.88        3.36      2.61 o 
   7   5   4      167.55      152.41      5.83 o 
   8   5   4        4.84        5.74      1.82 o 
   0   6   4      720.94      746.12     13.17 o 
   1   6   4      170.11      168.93      3.97 o 
   2   6   4      641.49      667.93      7.02 o 
   3   6   4        8.31       11.67      1.50 o 
   4   6   4      177.54      182.49      5.30 o 
   5   6   4        0.77        1.50      2.35 o 
   6   6   4      180.63      171.78      5.94 o 
   7   6   4        7.14       10.44      2.82 o 
   8   6   4       85.49       99.60      4.65 o 
   1   7   4       35.91       36.98      2.39 o 
   2   7   4      229.51      249.60      4.37 o 
   3   7   4      973.99      958.31     11.88 o 
   4   7   4        1.21        1.59      2.12 o 
   5   7   4        0.03       -0.38      2.34 o 
   6   7   4      164.87      149.13      5.69 o 
   7   7   4        0.51        3.07      1.58 o 
   8   7   4       12.77       12.31      1.80 o 
   0   8   4       52.89       60.54      4.21 o 
   1   8   4       36.43       33.06      2.52 o 
   2   8   4      426.41      440.63      7.53 o 
   3   8   4       57.14       56.68      3.44 o 
   4   8   4      117.66      120.01      4.92 o 
   5   8   4       74.22       72.85      4.23 o 
   6   8   4        1.46        2.06      2.09 o 
   7   8   4       15.49       16.04      2.41 o 
   8   8   4      111.57      110.87      5.68 o 
   1   9   4      300.50      304.70      7.34 o 
   2   9   4        2.01        4.76      2.12 o 
   3   9   4       24.47       31.01      3.09 o 
   4   9   4        0.00        0.50      2.23 o 
   5   9   4      169.73      166.36      5.85 o 
   6   9   4        0.69       -0.42      1.64 o 
   7   9   4      131.32      141.31      5.43 o 
   0  10   4      264.76      255.51      8.47 o 
   1  10   4      101.55       91.26      4.03 o 
   2  10   4      248.92      248.12      6.27 o 
   3  10   4        9.35       10.50      2.62 o 
   4  10   4       59.66       65.34      4.07 o 
   5  10   4        1.61        2.58      2.24 o 
   6  10   4      135.32      126.07      5.20 o 
   7  10   4        5.09        3.94      1.27 o 
   1  11   4        8.02        6.12      2.40 o 
   2  11   4      211.51      214.01      6.47 o 
   3  11   4      173.44      179.81      5.86 o 
   4  11   4       12.61       13.03      2.68 o 
   5  11   4        5.47        7.52      2.16 o 
   6  11   4      143.53      144.74      5.36 o 
   7  11   4        3.27        2.07      1.74 o 
   0  12   4       80.08       86.98      6.12 o 
   1  12   4       24.13       27.90      3.11 o 
   2  12   4      186.32      210.61      6.17 o 
   3  12   4        8.43        8.41      2.45 o 
   4  12   4       65.40       68.50      4.20 o 
   5  12   4        7.07       13.25      2.04 o 
   6  12   4       46.07       51.17      4.32 o 
   1  13   4       48.77       52.15      3.76 o 
   2  13   4        0.00        1.60      2.80 o 
   3  13   4        2.18       -1.25      2.29 o 
   4  13   4        1.71        6.76      1.75 o 
   5  13   4       84.24       89.32      4.45 o 
   6  13   4        8.94       11.57      5.34 o 
   0  14   4       53.76       57.22      5.35 o 
   1  14   4       41.62       35.27      3.37 o 
   2  14   4       47.67       60.88      3.85 o 
   3  14   4        3.88        4.96      1.63 o 
   4  14   4        4.52        7.19      2.29 o 
   5  14   4        1.20        2.01      1.94 o 
   1  15   4        3.49        5.83      1.73 o 
   2  15   4      138.27      131.68      5.14 o 
   3  15   4       25.05       24.12      2.70 o 
   4  15   4       17.03       18.55      2.03 o 
   0  16   4      120.37      123.06      6.69 o 
   1  16   4       86.27       83.14      3.85 o 
   2  16   4       34.71       42.71      3.26 o 
   3  16   4        0.50       -0.29      1.12 o 
   1  17   4        2.53        4.47      2.42 o 
   2  17   4        0.90        4.87      3.08 o 
   1   1   5      176.34      214.80      2.70 o 
   2   1   5      210.29      263.79      2.76 o 
   3   1   5      361.86      418.14      4.49 o 
   4   1   5        1.57        4.66      1.48 o 
   5   1   5       45.20       40.51      3.07 o 
   6   1   5        3.55        7.60      2.34 o 
   7   1   5       53.24       49.28      3.54 o 
   8   1   5       46.62       61.86      3.81 o 
   9   1   5       31.75       29.79      1.62 o 
   0   2   5     8481.47     8707.13     54.74 o 
   1   2   5     1009.35     1076.84      6.68 o 
   2   2   5      842.20      797.43      7.47 o 
   3   2   5       30.01       36.73      1.60 o 
   4   2   5       76.12       78.88      2.84 o 
   5   2   5        0.46        0.84      1.98 o 
   6   2   5     1307.53     1129.17     14.65 o 
   7   2   5        5.01        4.10      2.96 o 
   8   2   5      146.21      152.84      5.48 o 
   9   2   5       36.27       24.35      2.93 o 
   1   3   5      275.52      284.39      2.97 o 
   2   3   5        5.14       14.64      1.20 o 
   3   3   5      876.89      896.41      7.18 o 
   4   3   5       54.16       54.41      2.41 o 
   5   3   5       14.62       11.58      2.45 o 
   6   3   5        1.93        6.62      2.41 o 
   7   3   5       76.16       64.76      3.82 o 
   8   3   5       24.28       30.05      3.12 o 
   0   4   5      548.16      549.91      6.97 o 
   1   4   5      588.58      549.47      4.95 o 
   2   4   5      340.88      350.15      3.97 o 
   3   4   5       13.51       13.05      1.26 o 
   4   4   5      162.22      159.95      4.76 o 
   5   4   5      109.85      100.32      4.66 o 
   6   4   5       24.29       25.53      3.55 o 
   7   4   5       38.40       39.04      4.28 o 
   8   4   5       73.44       85.40      6.03 o 
   1   5   5       81.45      103.24      2.45 o 
   2   5   5      394.06      448.11      4.73 o 
   3   5   5       52.47       65.00      2.89 o 
   4   5   5       27.42       29.64      2.79 o 
   5   5   5       58.48       57.82      3.74 o 
   6   5   5        0.02        2.34      2.23 o 
   7   5   5       27.18       18.98      2.80 o 
   8   5   5       58.86       79.62      4.32 o 
   0   6   5     1719.05     1649.25     21.28 o 
   1   6   5      167.91      131.72      3.53 o 
   2   6   5       19.81       15.76      1.82 o 
   3   6   5        9.73        9.55      1.64 o 
   4   6   5        8.97       11.74      2.38 o 
   5   6   5        3.86        3.35      2.20 o 
   6   6   5      488.86      402.03      9.61 o 
   7   6   5        1.10        4.26      1.69 o 
   8   6   5       30.21       30.72      2.91 o 
   1   7   5      196.96      206.93      6.29 o 
   2   7   5       10.23        9.78      1.64 o 
   3   7   5      807.94      811.98     10.76 o 
   4   7   5       64.60       64.83      3.62 o 
   5   7   5        1.14        0.85      2.27 o 
   6   7   5        0.53        0.34      1.97 o 
   7   7   5       61.00       58.11      3.95 o 
   8   7   5        6.67        4.29      2.12 o 
   0   8   5      258.87      251.86      7.31 o 
   1   8   5      601.60      578.67      8.32 o 
   2   8   5      171.88      164.87      3.95 o 
   3   8   5       24.87       24.50      2.66 o 
   4   8   5      101.95      105.84      4.99 o 
   5   8   5      174.25      166.22      5.69 o 
   6   8   5        7.97       10.74      2.39 o 
   7   8   5       86.22       85.21      4.12 o 
   8   8   5      101.85       96.11      7.38 o 
   1   9   5       35.51       44.30      2.90 o 
   2   9   5      306.82      309.41      6.62 o 
   3   9   5        0.07        2.97      2.17 o 
   4   9   5       57.16       60.55      3.79 o 
   5   9   5       34.18       43.25      3.44 o 
   6   9   5        5.50        5.53      2.43 o 
   7   9   5       10.93       10.74      1.62 o 
   0  10   5       99.29      107.38      6.01 o 
   1  10   5       28.44       27.25      2.79 o 
   2  10   5       98.01       95.32      4.29 o 
   3  10   5       13.29       11.01      2.54 o 
   4  10   5       85.91       93.53      4.38 o 
   5  10   5        0.44        3.23      2.21 o 
   6  10   5       67.52       66.63      3.98 o 
   7  10   5        0.00        1.83      1.82 o 
   1  11   5       42.12       42.22      3.29 o 
   2  11   5       11.84       15.13      2.63 o 
   3  11   5      340.88      343.53      7.75 o 
   4  11   5       29.57       34.47      3.31 o 
   5  11   5        0.90        1.84      1.85 o 
   6  11   5        8.83       13.63      1.69 o 
   7  11   5       17.12       13.73      1.80 o 
   0  12   5       19.99       21.56      4.02 o 
   1  12   5      351.89      335.55      7.49 o 
   2  12   5        1.74        0.83      1.77 o 
   3  12   5       14.58       11.16      2.51 o 
   4  12   5        0.42        1.13      3.08 o 
   5  12   5      127.75      126.54      4.88 o 
   6  12   5        6.46        5.77      1.39 o 
   1  13   5       40.66       41.90      3.44 o 
   2  13   5      180.00      190.26      5.86 o 
   3  13   5        0.10        4.71      2.03 o 
   4  13   5       45.80       51.13      3.59 o 
   5  13   5       10.16       15.84      1.77 o 
   6  13   5       14.06       11.97      1.97 o 
   0  14   5        2.19        4.74      2.88 o 
   1  14   5        4.19        4.40      2.03 o 
   2  14   5      119.69      129.91      4.89 o 
   3  14   5       16.36       18.43      2.18 o 
   4  14   5       51.96       60.28      4.54 o 
   5  14   5        0.26        2.85      1.51 o 
   1  15   5        4.48        5.64      1.49 o 
   2  15   5        5.59        8.90      1.51 o 
   3  15   5      124.39      114.57      4.60 o 
   4  15   5        5.68        9.38      1.49 o 
   0  16   5        3.86        7.40      4.87 o 
   1  16   5      122.29      134.45      4.89 o 
   2  16   5       22.11       22.90      2.09 o 
   3  16   5        7.28        8.92      1.86 o 
   1  17   5       35.79       27.97      2.85 o 
   2  17   5       73.48       71.64      3.71 o 
   0   0   6       36.34       56.17      4.76 o 
   1   0   6     2962.10     3186.80     21.74 o 
   2   0   6     1843.33     2038.89     15.23 o 
   3   0   6       19.57       28.24      1.86 o 
   4   0   6      696.18      765.82     10.34 o 
   5   0   6      366.64      307.98      6.86 o 
   6   0   6      137.96      125.45      6.84 o 
   7   0   6       61.61       65.73      4.96 o 
   8   0   6      939.93     1022.46     21.96 o 
   9   0   6       13.04       18.79      1.65 o 
   1   1   6       46.95       48.12      1.15 o 
   2   1   6      884.29      811.92      5.45 o 
   3   1   6      181.35      184.43      2.89 o 
   4   1   6      331.21      346.93      5.22 o 
   5   1   6       38.21       24.96      2.17 o 
   6   1   6      119.04      105.47      4.46 o 
   7   1   6        0.01        2.93      1.32 o 
   8   1   6       60.82       61.43      3.45 o 
   9   1   6       17.89        6.50      1.65 o 
   0   2   6      125.64      122.33      2.28 o 
   1   2   6        5.59        3.71      0.69 o 
   2   2   6       91.01       91.27      2.07 o 
   3   2   6        2.10        1.15      0.98 o 
   4   2   6        8.40        4.60      1.52 o 
   5   2   6        7.59        2.93      2.09 o 
   6   2   6       30.30       32.10      2.97 o 
   7   2   6        0.21       -0.26      1.19 o 
   8   2   6        7.34        8.59      2.97 o 
   9   2   6        1.96        3.20      1.59 o 
   1   3   6       64.37       67.41      1.66 o 
   2   3   6      373.66      350.88      3.94 o 
   3   3   6      376.52      403.84      4.57 o 
   4   3   6      133.89      161.45      3.40 o 
   5   3   6        6.80       13.07      2.44 o 
   6   3   6       71.83       61.21      3.68 o 
   7   3   6        4.96        5.24      2.06 o 
   8   3   6       66.00       74.01      5.14 o 
   0   4   6      156.98      175.12      3.38 o 
   1   4   6     1442.47     1453.55      9.11 o 
   2   4   6      744.47      756.60     11.03 o 
   3   4   6        6.83        8.57      1.28 o 
   4   4   6      269.28      277.85      5.98 o 
   5   4   6      229.37      187.94      5.60 o 
   6   4   6      147.93      132.27      5.22 o 
   7   4   6       54.26       48.82      3.71 o 
   8   4   6      662.29      665.97     12.64 o 
   1   5   6      336.21      328.26      4.42 o 
   2   5   6      411.75      398.01      4.53 o 
   3   5   6       10.21       11.98      1.35 o 
   4   5   6      174.80      173.07      5.01 o 
   5   5   6      275.07      224.23      6.05 o 
   6   5   6      135.50      128.60      5.06 o 
   7   5   6       15.41       18.52      3.48 o 
   8   5   6       29.38       30.24      2.71 o 
   0   6   6      391.80      400.60      8.15 o 
   1   6   6       52.41       59.74      2.31 o 
   2   6   6      216.32      217.65      3.57 o 
   3   6   6       19.95       18.47      1.57 o 
   4   6   6        4.45        3.60      2.10 o 
   5   6   6       56.52       54.94      3.65 o 
   6   6   6      127.42      124.01      4.98 o 
   7   6   6        1.41        2.60      2.48 o 
   8   6   6       30.24       29.51      2.49 o 
   1   7   6       19.01       16.36      1.89 o 
   2   7   6       22.32       20.14      1.88 o 
   3   7   6      175.78      171.55      4.88 o 
   4   7   6        0.15        1.01      4.28 o 
   5   7   6       13.19       17.06      2.52 o 
   6   7   6       33.11       29.51      2.93 o 
   7   7   6        0.00        1.49      1.25 o 
   8   7   6       47.48       40.44      2.88 o 
   0   8   6      196.55      199.90      7.18 o 
   1   8   6      434.97      442.89      7.14 o 
   2   8   6       17.25       18.44      2.01 o 
   3   8   6        2.42        2.82      2.00 o 
   4   8   6        1.05        3.82      2.30 o 
   5   8   6       84.71       86.16      4.20 o 
   6   8   6      116.64      107.48      4.44 o 
   7   8   6       37.39       34.56      3.16 o 
   1   9   6      336.06      341.92      6.57 o 
   2   9   6       60.90       67.58      3.02 o 
   3   9   6       59.52       64.12      3.64 o 
   4   9   6       17.53       19.11      2.62 o 
   5   9   6      369.43      347.47      7.94 o 
   6   9   6       85.03       83.12      3.97 o 
   7   9   6       30.24       27.61      2.22 o 
   0  10   6      115.41      116.42     12.42 o 
   1  10   6       47.86       58.55      3.39 o 
   2  10   6       52.03       55.88      3.42 o 
   3  10   6       30.38       32.06      3.00 o 
   4  10   6       16.85       20.41      2.66 o 
   5  10   6       73.11       69.19      3.72 o 
   6  10   6       74.53       71.94      3.56 o 
   7  10   6        2.05        2.56      2.17 o 
   1  11   6        3.15        5.15      2.00 o 
   2  11   6       15.45       13.65      2.43 o 
   3  11   6       37.26       41.24      3.24 o 
   4  11   6       50.89       58.26      3.62 o 
   5  11   6        1.71        5.95      1.67 o 
   6  11   6       15.00       17.08      2.26 o 
   0  12   6       89.60       92.66      7.29 o 
   1  12   6      134.85      139.64      4.97 o 
   2  12   6       26.56       34.47      3.07 o 
   3  12   6        1.02        0.94      1.62 o 
   4  12   6       96.21       94.75      4.12 o 
   5  12   6       18.36       20.87      2.11 o 
   6  12   6       39.53       46.57      3.66 o 
   1  13   6      148.52      163.55      5.31 o 
   2  13   6        0.02        1.56      1.78 o 
   3  13   6       26.09       26.45      2.56 o 
   4  13   6        6.33        4.85      3.01 o 
   5  13   6      235.24      224.39      6.51 o 
   0  14   6        6.01        7.57      2.35 o 
   1  14   6       26.61       36.49      3.46 o 
   2  14   6        0.00        7.59      1.42 o 
   3  14   6       26.53       30.45      2.70 o 
   4  14   6       71.29       65.03      3.03 o 
   5  14   6       48.69       43.52      3.89 o 
   1  15   6        6.50       10.26      1.76 o 
   2  15   6       52.18       50.39      3.15 o 
   3  15   6        5.90        9.38      1.30 o 
   4  15   6       92.06       87.14      6.61 o 
   0  16   6       20.47       16.47      3.07 o 
   1  16   6       26.00       21.88      3.47 o 
   2  16   6       25.89       24.71      1.93 o 
   1  17   6       35.49       33.54      6.32 o 
   1   1   7     2007.48     2092.94     11.61 o 
   2   1   7        6.33       16.33      1.05 o 
   3   1   7       91.43       93.66      2.13 o 
   4   1   7       35.47       25.38      1.82 o 
   5   1   7      528.35      514.67      6.35 o 
   6   1   7       36.75       43.01      3.02 o 
   7   1   7       45.72       40.94      2.96 o 
   8   1   7       46.86       50.66      2.58 o 
   0   2   7     4714.20     5204.09     38.50 o 
   1   2   7      548.04      535.72      4.35 o 
   2   2   7       49.20       63.92      1.66 o 
   3   2   7      402.72      380.55      4.71 o 
   4   2   7       42.78       60.22      2.25 o 
   5   2   7      117.68      122.89      4.39 o 
   6   2   7      242.05      173.69      5.69 o 
   7   2   7        9.70        8.82      1.50 o 
   8   2   7       29.90       33.71      2.67 o 
   1   3   7      665.28      654.66      4.78 o 
   2   3   7      116.17      128.90      2.36 o 
   3   3   7      256.51      252.60      3.76 o 
   4   3   7      212.46      182.41      3.86 o 
   5   3   7      231.51      212.89      6.25 o 
   6   3   7       48.20       45.26      3.55 o 
   7   3   7        3.73        5.06      1.55 o 
   8   3   7       38.52       37.36      5.54 o 
   0   4   7        0.00        0.91      0.97 o 
   1   4   7       50.79       62.84      1.93 o 
   2   4   7       82.18       81.70      2.34 o 
   3   4   7       11.76       11.82      1.52 o 
   4   4   7      222.48      213.27      5.25 o 
   5   4   7        5.17        2.48      2.09 o 
   6   4   7       11.76       14.32      2.28 o 
   7   4   7       22.42       32.48      2.90 o 
   8   4   7        8.51       10.43      2.02 o 
   1   5   7      998.65     1016.67      7.98 o 
   2   5   7       40.51       36.02      1.70 o 
   3   5   7      441.64      438.68      5.10 o 
   4   5   7        7.80       11.96      2.16 o 
   5   5   7      350.86      327.50      7.07 o 
   6   5   7       10.31       15.16      3.05 o 
   7   5   7       25.23       21.21      2.22 o 
   8   5   7       43.77       35.29      4.37 o 
   0   6   7     2020.68     2078.44     25.53 o 
   1   6   7      266.92      266.30      3.86 o 
   2   6   7        0.03       -1.01      1.11 o 
   3   6   7      309.15      289.89      4.29 o 
   4   6   7       70.53       69.06      3.46 o 
   5   6   7       69.87       67.09      3.62 o 
   6   6   7      205.46      169.07      7.54 o 
   7   6   7        3.02        3.75      1.32 o 
   8   6   7       36.59       27.63      2.25 o 
   1   7   7       27.58       32.61      2.00 o 
   2   7   7      126.54      130.80      3.45 o 
   3   7   7      821.91      812.04     10.72 o 
   4   7   7      284.96      278.39      6.38 o 
   5   7   7       34.72       30.66      2.74 o 
   6   7   7       38.54       43.91      3.68 o 
   7   7   7       11.09        9.10      1.65 o 
   8   7   7       22.06       19.32      1.82 o 
   0   8   7       10.02       16.37      2.70 o 
   1   8   7       47.33       50.93      2.51 o 
   2   8   7       99.15      104.69      3.39 o 
   3   8   7       23.70       27.66      2.69 o 
   4   8   7      432.21      408.55      7.92 o 
   5   8   7        4.40        6.76      1.66 o 
   6   8   7       35.65       34.55      4.98 o 
   7   8   7       48.01       45.66      4.63 o 
   1   9   7      130.78      133.02      4.23 o 
   2   9   7       50.89       53.94      2.76 o 
   3   9   7      195.29      194.16      5.38 o 
   4   9   7       38.19       38.06      2.93 o 
   5   9   7       59.25       60.50      5.23 o 
   6   9   7        0.15        1.07      2.17 o 
   7   9   7        0.18        0.20      1.69 o 
   0  10   7      750.07      757.40     14.83 o 
   1  10   7       41.39       51.05      3.59 o 
   2  10   7       14.87       16.65      2.24 o 
   3  10   7      178.25      167.72      5.63 o 
   4  10   7       58.64       59.95      3.34 o 
   5  10   7       13.44       11.69      2.01 o 
   6  10   7      138.77      126.83      5.46 o 
   7  10   7        0.06        2.34      2.24 o 
   1  11   7        7.56       10.71      2.03 o 
   2  11   7      100.59      111.04      4.26 o 
   3  11   7      670.84      674.15     10.86 o 
   4  11   7      211.93      227.30      8.07 o 
   5  11   7        8.55        5.36      2.31 o 
   6  11   7       18.97       11.87      1.56 o 
   0  12   7        8.90       14.23      3.11 o 
   1  12   7        2.76        5.26      1.58 o 
   2  12   7       45.84       47.30      3.16 o 
   3  12   7       27.02       30.00      2.50 o 
   4  12   7      333.51      317.98     10.63 o 
   5  12   7        0.04        3.42      2.34 o 
   6  12   7       37.11       25.34      3.32 o 
   1  13   7        2.43        4.51      1.68 o 
   2  13   7       36.93       41.93      2.84 o 
   3  13   7       36.63       43.27      3.69 o 
   4  13   7       38.57       40.91      3.65 o 
   5  13   7        0.03        0.14      1.35 o 
   0  14   7      197.14      200.89      7.94 o 
   1  14   7        0.51       -0.56      1.17 o 
   2  14   7       25.58       27.06      2.97 o 
   3  14   7       87.98       81.37      5.31 o 
   4  14   7       35.98       30.96      2.82 o 
   5  14   7        0.00        6.81      1.86 o 
   1  15   7       23.40       24.18      2.23 o 
   2  15   7       46.59       56.15      3.11 o 
   3  15   7      275.35      278.35      9.73 o 
   4  15   7      100.20       84.27      5.59 o 
   0  16   7        4.00        7.83      2.71 o 
   1  16   7        3.51        8.56      7.37 o 
   2  16   7       19.80       18.00      1.69 o 
   0   0   8      476.65      482.05     11.93 o 
   1   0   8     1794.80     1954.31     17.04 o 
   2   0   8      646.96      701.59      7.15 o 
   3   0   8      103.94       97.32      3.16 o 
   4   0   8      434.55      393.62      7.21 o 
   5   0   8      641.02      586.61      9.73 o 
   6   0   8        0.07       -1.09      2.90 o 
   7   0   8       54.47       54.61      8.95 o 
   8   0   8      737.02      812.79     28.05 o 
   1   1   8      264.58      268.95      3.08 o 
   2   1   8        6.51        5.56      0.88 o 
   3   1   8     3067.63     2896.00     15.32 o 
   4   1   8      188.49      172.89      3.26 o 
   5   1   8      212.18      190.38      3.96 o 
   6   1   8       12.21        8.87      1.56 o 
   7   1   8        0.05        5.75      2.32 o 
   8   1   8      138.36      136.87      7.15 o 
   0   2   8      245.29      241.56      4.33 o 
   1   2   8        4.83        5.21      1.20 o 
   2   2   8        4.82        4.23      0.79 o 
   3   2   8        1.85        4.98      1.33 o 
   4   2   8        0.57       -1.02      1.14 o 
   5   2   8        0.40        0.88      1.42 o 
   6   2   8       20.34       21.34      2.01 o 
   7   2   8        0.14       -0.53      0.98 o 
   8   2   8        0.83        2.60      1.95 o 
   1   3   8      465.54      491.59      4.59 o 
   2   3   8        1.12        1.36      1.02 o 
   3   3   8     3466.29     3524.91     19.77 o 
   4   3   8      168.30      159.83      3.46 o 
   5   3   8      301.40      300.21      7.84 o 
   6   3   8        1.73       -3.03      3.03 o 
   7   3   8        7.78        9.46      2.17 o 
   8   3   8      101.05      121.03      9.21 o 
   0   4   8      264.54      246.91      4.40 o 
   1   4   8     1113.60     1119.08     10.70 o 
   2   4   8      301.03      298.87      3.67 o 
   3   4   8       64.75       70.73      2.34 o 
   4   4   8      495.04      427.15      7.28 o 
   5   4   8      465.44      403.21      7.68 o 
   6   4   8        0.24        1.13      1.57 o 
   7   4   8       32.84       31.59      2.65 o 
   8   4   8      578.98      605.39     22.33 o 
   1   5   8       15.48       19.41      1.15 o 
   2   5   8        2.64        3.05      1.02 o 
   3   5   8      821.00      793.65      7.33 o 
   4   5   8      152.91      143.11      4.33 o 
   5   5   8       39.56       35.29      3.36 o 
   6   5   8       28.47       29.84      3.07 o 
   7   5   8       14.08       12.01      3.07 o 
   8   5   8      115.76      128.36      6.37 o 
   0   6   8      839.20      869.43      9.24 o 
   1   6   8       23.14       26.09      1.56 o 
   2   6   8       37.65       42.41      1.84 o 
   3   6   8        9.53       15.34      1.53 o 
   4   6   8        6.13        6.88      2.36 o 
   5   6   8        1.82       -0.53      1.80 o 
   6   6   8       99.95       99.91      4.65 o 
   7   6   8        0.27        0.31      0.99 o 
   8   6   8        2.86        5.33      1.99 o 
   1   7   8      114.29      117.98      4.95 o 
   2   7   8        4.38        5.38      1.38 o 
   3   7   8     1419.66     1346.16     22.06 o 
   4   7   8      117.76      105.00      4.89 o 
   5   7   8      112.59      114.06      4.98 o 
   6   7   8        0.76        4.81      2.10 o 
   7   7   8        1.86        1.86      4.87 o 
   0   8   8      151.86      149.26      5.55 o 
   1   8   8      246.91      256.46      4.64 o 
   2   8   8       31.08       34.16      3.71 o 
   3   8   8       23.74       22.45      2.90 o 
   4   8   8      431.07      418.36      9.40 o 
   5   8   8      168.15      159.01      5.91 o 
   6   8   8        5.12        4.99      2.41 o 
   7   8   8        3.38       -0.23      1.67 o 
   1   9   8        1.40        0.35      1.25 o 
   2   9   8       16.56       19.99      1.87 o 
   3   9   8       86.66      102.99      4.69 o 
   4   9   8      133.62      146.17      5.52 o 
   5   9   8        7.20       11.32      2.01 o 
   6   9   8       24.44       19.92      3.12 o 
   7   9   8        7.74        6.18      1.58 o 
   0  10   8      750.93      769.51     14.71 o 
   1  10   8       14.51       15.66      1.74 o 
   2  10   8       90.92       83.79      4.29 o 
   3  10   8       13.40       13.95      2.38 o 
   4  10   8       35.15       32.67      3.08 o 
   5  10   8        2.80        8.32      1.94 o 
   6  10   8      103.27      104.87      4.57 o 
   1  11   8        0.01        0.66      1.78 o 
   2  11   8        7.08        3.11      1.73 o 
   3  11   8      258.86      261.04      7.44 o 
   4  11   8       64.23       62.70      4.46 o 
   5  11   8        4.72        6.72      1.43 o 
   6  11   8        5.77        8.12      2.46 o 
   0  12   8       93.12       94.65      7.96 o 
   1  12   8        8.26       11.07      1.53 o 
   2  12   8        0.29        2.94      1.33 o 
   3  12   8        6.61       10.11      3.33 o 
   4  12   8      232.94      236.52      7.29 o 
   5  12   8       26.12       24.89      1.87 o 
   6  12   8        9.07        5.42      1.23 o 
   1  13   8       29.24       30.39      3.51 o 
   2  13   8       35.51       31.26      7.21 o 
   3  13   8        7.45        3.57      1.28 o 
   4  13   8      108.58       98.72      4.16 o 
   5  13   8       16.91       10.58      1.67 o 
   0  14   8      452.70      467.33     18.51 o 
   1  14   8        3.81        3.47      5.16 o 
   2  14   8      106.11       97.52      5.72 o 
   3  14   8        9.96        3.01      1.61 o 
   4  14   8       65.67       63.22      3.39 o 
   1  15   8       10.85       14.42      2.47 o 
   2  15   8        4.84        2.40      4.80 o 
   3  15   8       13.33        4.08      1.57 o 
   0  16   8       41.15       35.71      5.29 o 
   1  16   8       10.72        0.99      1.54 o 
   1   1   9       39.49       42.21      1.99 o 
   2   1   9      503.24      480.88      4.52 o 
   3   1   9      716.90      694.33      7.15 o 
   4   1   9       21.33       23.63      2.19 o 
   5   1   9       70.55       59.73      3.74 o 
   6   1   9       12.78        9.67      3.02 o 
   7   1   9       37.10       36.67      5.29 o 
   8   1   9       95.37       90.67      5.14 o 
   0   2   9      336.21      254.16      4.44 o 
   1   2   9        0.49        3.96      0.67 o 
   2   2   9      937.13      910.66      6.90 o 
   3   2   9      596.82      566.27      5.56 o 
   4   2   9      154.49      169.36      3.65 o 
   5   2   9      233.40      187.04     11.67 o 
   6   2   9       17.23       29.15      5.54 o 
   7   2   9        2.11        6.86      2.16 o 
   8   2   9       75.14       65.01      6.31 o 
   1   3   9      189.07      181.91      3.01 o 
   2   3   9       74.34       76.40      2.28 o 
   3   3   9      330.00      311.26      4.49 o 
   4   3   9        6.99        2.50      1.46 o 
   5   3   9      228.08      204.44      5.40 o 
   6   3   9       46.25       54.59      4.14 o 
   7   3   9       35.13       30.48      9.51 o 
   8   3   9       10.01       31.74      4.49 o 
   0   4   9        0.61        0.85      1.47 o 
   1   4   9      171.57      169.95      3.19 o 
   2   4   9      546.56      538.63      5.33 o 
   3   4   9        1.33        3.45      1.38 o 
   4   4   9      208.54      198.17      5.16 o 
   5   4   9       36.14       36.67      2.83 o 
   6   4   9        0.70        0.89      1.72 o 
   7   4   9        0.60        1.68      1.65 o 
   8   4   9      119.25      114.36      5.68 o 
   1   5   9       24.80       29.69      1.77 o 
   2   5   9      781.58      768.29      7.22 o 
   3   5   9      534.61      547.42      6.69 o 
   4   5   9      104.74      124.15      4.78 o 
   5   5   9       14.86        9.17      1.96 o 
   6   5   9        0.50        3.59      3.11 o 
   7   5   9        5.15        4.13      1.67 o 
   8   5   9      208.29      204.10     10.79 o 
   0   6   9        0.07        3.91      2.27 o 
   1   6   9        0.23       -0.19      1.34 o 
   2   6   9      952.87      889.55      8.78 o 
   3   6   9      387.10      367.19      5.55 o 
   4   6   9      243.72      238.47      8.21 o 
   5   6   9      106.22       82.99      3.98 o 
   6   6   9        7.50        4.61      3.93 o 
   7   6   9        1.16        6.07      1.75 o 
   1   7   9      268.48      269.43      5.52 o 
   2   7   9        5.36        4.21      1.12 o 
   3   7   9       52.77       61.84      5.35 o 
   4   7   9       46.45       48.22      3.81 o 
   5   7   9      316.64      291.74      7.73 o 
   6   7   9       85.24       80.28      5.51 o 
   7   7   9       17.16       14.53      1.97 o 
   0   8   9       11.01        9.35      3.73 o 
   1   8   9      322.41      327.21      7.14 o 
   2   8   9      690.32      675.37     10.48 o 
   3   8   9        1.73        5.59      1.54 o 
   4   8   9      247.13      249.87      6.93 o 
   5   8   9       76.43       75.96      4.00 o 
   6   8   9        0.79        1.83      3.20 o 
   7   8   9        3.25       -1.73      1.73 o 
   1   9   9       65.00       62.14      3.84 o 
   2   9   9      695.84      680.53     10.85 o 
   3   9   9      154.56      149.70      8.81 o 
   4   9   9      135.34      125.17      4.69 o 
   5   9   9        7.56       10.41      1.84 o 
   6   9   9        1.86       -1.35      2.50 o 
   0  10   9       96.36      104.59      5.66 o 
   1  10   9        1.17       -0.99      2.27 o 
   2  10   9      749.25      751.48     15.78 o 
   3  10   9      186.50      193.13      8.83 o 
   4  10   9      294.73      287.34      9.67 o 
   5  10   9       19.43       21.66      2.61 o 
   6  10   9       63.19       40.41      5.88 o 
   1  11   9      144.28      151.42      5.45 o 
   2  11   9       21.23       22.40      4.30 o 
   3  11   9        3.45        9.13      2.02 o 
   4  11   9       47.48       47.74      4.38 o 
   5  11   9      208.84      207.22      8.23 o 
   6  11   9       91.56       78.09      4.80 o 
   0  12   9       48.23       48.47      5.95 o 
   1  12   9      294.15      298.21      7.62 o 
   2  12   9      348.08      342.75     11.30 o 
   3  12   9        0.44        2.29      2.48 o 
   4  12   9      104.88       89.57      5.17 o 
   5  12   9       71.74       57.69      3.32 o 
   1  13   9       76.97       84.85      8.31 o 
   2  13   9      369.90      396.10     11.86 o 
   3  13   9       15.61       11.93      3.77 o 
   4  13   9       81.86       70.25      7.22 o 
   5  13   9        5.06        3.47      1.67 o 
   0  14   9      118.62      116.09      8.44 o 
   1  14   9        2.04        3.05      2.33 o 
   2  14   9      378.49      395.40     12.09 o 
   3  14   9       65.94       61.58      3.91 o 
   4  14   9      177.74      158.03      5.82 o 
   1  15   9       37.66       33.26      6.36 o 
   2  15   9       22.54       26.06      2.20 o 
   3  15   9        0.26        2.20      1.59 o 
   0  16   9       39.34       37.49      2.50 o 
   0   0  10       36.90       52.49      5.54 o 
   1   0  10      145.05      132.38      5.71 o 
   2   0  10     1144.59     1145.41     15.60 o 
   3   0  10       11.25       16.66      2.12 o 
   4   0  10     1582.03     1478.40     33.58 o 
   5   0  10      283.37      278.44      8.32 o 
   6   0  10        4.10        5.84      2.52 o 
   7   0  10       14.50       27.99      3.89 o 
   8   0  10       31.67       32.28      2.96 o 
   1   1  10        0.09        0.74      1.79 o 
   2   1  10      799.39      721.36      7.40 o 
   3   1  10     3067.95     2853.15     20.32 o 
   4   1  10      427.02      417.86      6.82 o 
   5   1  10       22.14       30.00      2.68 o 
   6   1  10       36.82       44.47      5.95 o 
   7   1  10       40.23       40.62      3.89 o 
   8   1  10       96.08       70.89      4.59 o 
   0   2  10       39.11       29.00      3.39 o 
   1   2  10        0.23        1.42      1.83 o 
   2   2  10       71.22       70.25      3.09 o 
   3   2  10        1.86        3.97      1.82 o 
   4   2  10       43.42       48.19      3.95 o 
   5   2  10        9.54        6.36      2.04 o 
   6   2  10       10.84       21.18      5.33 o 
   7   2  10        0.05       19.70      4.84 o 
   1   3  10        0.79        0.42      0.68 o 
   2   3  10      923.05      884.40     11.69 o 
   3   3  10     2240.43     2227.05     18.19 o 
   4   3  10      453.23      466.07      6.53 o 
   5   3  10        0.04       -1.02      1.43 o 
   6   3  10       68.96       90.47      4.37 o 
   7   3  10        1.98        5.95      3.77 o 
   8   3  10      126.74      149.32      7.23 o 
   0   4  10       43.98       47.18      2.12 o 
   1   4  10      144.22      129.53      5.72 o 
   2   4  10      505.16      476.25      6.24 o 
   3   4  10        5.63        6.28      2.10 o 
   4   4  10      873.00      802.07     13.37 o 
   5   4  10      225.15      209.20      8.45 o 
   6   4  10       13.72       10.96      8.60 o 
   7   4  10       27.02       45.40      6.83 o 
   1   5  10        8.26        8.57      1.60 o 
   2   5  10      411.20      386.52      6.41 o 
   3   5  10     2346.23     2231.61     27.08 o 
   4   5  10      231.98      231.55     12.69 o 
   5   5  10       43.86       47.25      4.83 o 
   6   5  10        9.48       12.64      3.50 o 
   7   5  10      114.39       89.81      7.70 o 
   0   6  10       62.02       55.78      3.13 o 
   1   6  10        0.52        0.82      1.81 o 
   2   6  10      253.16      263.58      4.77 o 
   3   6  10       15.94       20.02      2.46 o 
   4   6  10      184.55      184.00     10.16 o 
   5   6  10       56.08       63.34      6.33 o 
   6   6  10       31.16       30.33      3.99 o 
   7   6  10        0.25       -1.91      2.58 o 
   1   7  10        0.26        1.47      1.24 o 
   2   7  10      576.77      567.10      7.22 o 
   3   7  10     1001.45      921.85     18.78 o 
   4   7  10      273.90      249.22     12.36 o 
   5   7  10       17.14        8.89      3.83 o 
   6   7  10       69.76       72.74      6.66 o 
   7   7  10        6.98        1.90      1.87 o 
   0   8  10       79.51       71.34      5.12 o 
   1   8  10      142.67      144.25      4.38 o 
   2   8  10       23.35       29.70      4.18 o 
   3   8  10        0.13       -0.58      1.73 o 
   4   8  10      159.08      136.31      8.99 o 
   5   8  10      111.21      106.73      8.08 o 
   6   8  10       37.23       44.32      5.90 o 
   7   8  10       61.42       40.58      3.26 o 
   1   9  10       42.40       41.48      2.91 o 
   2   9  10       77.38       84.76      4.26 o 
   3   9  10     1167.13     1149.80     20.22 o 
   4   9  10       63.10       76.02      6.73 o 
   5   9  10       27.65       31.82      5.21 o 
   6   9  10        0.00        3.19      1.52 o 
   0  10  10        0.49        0.59      3.19 o 
   1  10  10        1.59        0.07      1.47 o 
   2  10  10      117.22      125.10      8.25 o 
   3  10  10       29.14       28.88      3.61 o 
   4  10  10      104.01      106.40      7.79 o 
   5  10  10       64.33       52.43      5.04 o 
   6  10  10        3.92        5.69      1.54 o 
   1  11  10        0.06        3.63      1.34 o 
   2  11  10      252.29      265.40      8.77 o 
   3  11  10      302.73      282.31      9.14 o 
   4  11  10      107.39      100.26      7.66 o 
   5  11  10       38.07       37.11      2.96 o 
   0  12  10       45.67       47.57      5.81 o 
   1  12  10      102.59      103.60      6.90 o 
   2  12  10       13.69       11.48      1.60 o 
   3  12  10        1.00        3.28      1.04 o 
   4  12  10        5.40       12.08      2.20 o 
   5  12  10       34.87       38.00      3.20 o 
   1  13  10       78.22       78.52      4.27 o 
   2  13  10        0.01        1.55      1.44 o 
   3  13  10      428.38      412.45     17.27 o 
   0  14  10       29.63       38.87      4.08 o 
   1  14  10        3.20        5.04      1.49 o 
   2  14  10       13.85       19.38      2.98 o 
   3  14  10       25.58       29.36      2.69 o 
   1  15  10        0.94        0.93      3.23 o 
   2  15  10       81.93       71.57      8.49 o 
   1   1  11        2.17        0.84      1.96 o 
   2   1  11      149.25      152.04      4.61 o 
   3   1  11      418.36      391.54      6.66 o 
   4   1  11        0.76        4.24      3.60 o 
   5   1  11      194.93      192.63      7.77 o 
   0   2  11      141.69      137.38      6.14 o 
   1   2  11       87.72       68.53      3.28 o 
   2   2  11     3238.18     3068.09     22.56 o 
   3   2  11       20.26       23.76      2.74 o 
   4   2  11      750.34      731.27     10.60 o 
   5   2  11        1.13        0.21      4.91 o 
   1   3  11        2.02        4.08      2.10 o 
   2   3  11      101.37       99.14      4.58 o 
   3   3  11        0.44       -1.09      2.20 o 
   4   3  11        0.01        1.84      2.38 o 
   5   3  11      130.04      134.95      7.41 o 
   6   3  11      117.94      130.54      9.35 o 
   0   4  11      166.10      147.01      6.45 o 
   1   4  11       34.02       31.92      2.77 o 
   2   4  11        5.41        7.40      2.36 o 
   3   4  11        7.86        9.46      2.85 o 
   4   4  11       40.46       44.45      3.70 o 
   5   4  11       47.03       45.05      3.99 o 
   6   4  11       32.78       27.59      5.34 o 
   1   5  11       49.45       48.91      3.17 o 
   2   5  11      185.10      185.27      5.87 o 
   3   5  11      986.42      990.46     12.60 o 
   4   5  11        0.00        3.43      1.58 o 
   5   5  11       97.47       98.64     10.70 o 
   6   5  11       46.29       42.83     12.04 o 
   0   6  11       14.83       13.88      3.71 o 
   1   6  11       44.91       34.06      3.49 o 
   2   6  11     1556.70     1459.39     15.96 o 
   3   6  11       13.29       15.57      1.97 o 
   4   6  11      337.38      310.94      9.71 o 
   5   6  11        0.04        2.04      1.42 o 
   6   6  11       29.77       24.68      3.25 o 
   1   7  11        5.49        9.40      2.94 o 
   2   7  11       73.38       82.08      3.65 o 
   3   7  11      243.96      246.02      8.29 o 
   4   7  11        3.83       -0.20      3.50 o 
   5   7  11       38.81       40.37      4.28 o 
   6   7  11      111.02      107.64      5.67 o 
   7   7  11       77.82       84.31      8.48 o 
   0   8  11      192.15      201.32     10.77 o 
   1   8  11       63.33       63.74      5.04 o 
   2   8  11        1.51        2.52      3.00 o 
   3   8  11       17.22       14.49      2.36 o 
   4   8  11       32.02       32.89      4.38 o 
   5   8  11      114.80      113.58      7.97 o 
   6   8  11       36.61       28.29      3.54 o 
   1   9  11      154.50      142.30      4.95 o 
   2   9  11      136.92      127.16      6.76 o 
   3   9  11      805.42      759.16     22.49 o 
   5   9  11        6.38        6.37      1.59 o 
   0  10  11        0.82        3.93      4.42 o 
   1  10  11       17.91       14.75      6.12 o 
   2  10  11      472.38      473.67     11.88 o 
   3  10  11        3.46        7.41      1.78 o 
   4  10  11       74.39       65.67      5.39 o 
   5  10  11        3.19        4.99      1.52 o 
   6  10  11        3.57        6.33      1.78 o 
   1  11  11        0.15        1.79      3.56 o 
   2  11  11       39.02       43.01      4.14 o 
   3  11  11      362.66      361.56     14.94 o 
   5  11  11        8.29        3.94      1.59 o 
   0  12  11       48.88       47.39      7.04 o 
   1  12  11       40.44       41.50      2.47 o 
   2  12  11       39.20       41.72      3.41 o 
   3  12  11       13.16       17.16      2.45 o 
   4  12  11        1.52        1.93      1.55 o 
   1  13  11      169.95      155.13     10.11 o 
   2  13  11       80.45       67.55      4.27 o 
   3  13  11      412.58      365.10     14.54 o 
   4  13  11        2.32        4.13      1.73 o 
   1  14  11        3.03       12.57      6.31 o 
   1  15  11       11.33       12.53      5.03 o 
   0   0  12     2042.54     1768.54     30.99 o 
   1   0  12       21.85       13.61      3.59 o 
   2   0  12      367.28      314.59      8.82 o 
   3   0  12        8.03       10.06      3.48 o 
   4   0  12        9.24        7.31      3.85 o 
   5   0  12       24.13       33.83      6.09 o 
   1   1  12       48.15       36.44      3.39 o 
   2   1  12      706.43      661.54      8.86 o 
   3   1  12        9.41        3.92      2.38 o 
   4   1  12       45.03       54.75      3.52 o 
   5   1  12        2.54       -3.17      4.82 o 
   0   2  12        2.85        5.29      3.20 o 
   1   2  12        3.62        5.00      2.34 o 
   2   2  12       21.78       15.55      2.68 o 
   3   2  12        0.95        3.43      2.39 o 
   4   2  12        1.85       -2.09      2.44 o 
   5   2  12        0.03        2.28      4.89 o 
   1   3  12        0.15       -0.67      2.88 o 
   2   3  12      842.47      828.29     10.09 o 
   3   3  12       36.90       40.94      3.25 o 
   4   3  12       50.73       60.00      4.03 o 
   5   3  12       10.89       14.32      6.03 o 
   6   3  12      123.52      127.24      9.31 o 
   0   4  12     1460.46     1194.29     17.44 o 
   1   4  12       25.55       20.02      2.76 o 
   2   4  12      288.70      256.96      5.93 o 
   3   4  12        6.48       14.20      3.09 o 
   4   4  12       13.05       13.98      5.82 o 
   5   4  12       22.91       18.19      5.69 o 
   6   4  12      245.18      236.07     12.36 o 
   1   5  12      252.99      229.10      5.62 o 
   2   5  12      232.30      234.50      6.59 o 
   3   5  12      317.49      307.60      7.34 o 
   4   5  12       11.23       -0.74      5.80 o 
   5   5  12       79.51       91.38      9.44 o 
   6   5  12       89.81       89.55      8.61 o 
   0   6  12       22.46       30.80      4.32 o 
   1   6  12       10.44       10.02      2.62 o 
   2   6  12      110.71      140.46      5.61 o 
   3   6  12        7.66       12.16      2.93 o 
   4   6  12        7.95       14.56      6.26 o 
   5   6  12        0.02        3.98      4.95 o 
   6   6  12        1.28       11.91      5.97 o 
   1   7  12        4.38        4.01      3.58 o 
   2   7  12      566.55      548.77      9.77 o 
   3   7  12       16.56        7.68      6.37 o 
   4   7  12       33.28       42.42      8.27 o 
   5   7  12        3.27        9.25      5.78 o 
   6   7  12       87.96       82.36      8.97 o 
   0   8  12      518.61      449.91     15.28 o 
   1   8  12       18.92       26.70      4.21 o 
   2   8  12      130.24      128.47      9.54 o 
   3   8  12        1.90        9.73      6.07 o 
   4   8  12       12.90       28.16      7.45 o 
   5   8  12       25.46       14.92      6.96 o 
   6   8  12       79.86       92.92      9.42 o 
   1   9  12      287.75      287.77      9.05 o 
   2   9  12       15.77       16.53      7.38 o 
   3   9  12      578.45      568.52     19.46 o 
   4   9  12        1.06        5.18      5.90 o 
   5   9  12      121.38      123.70     10.71 o 
   0  10  12       29.11       34.12      6.45 o 
   1  10  12        6.70        4.41      4.57 o 
   2  10  12      110.74       86.66      9.20 o 
   3  10  12       11.23        2.52      6.47 o 
   4  10  12        3.73       -2.12      6.18 o 
   5  10  12        0.39       -0.64      5.71 o 
   1  11  12       38.09       37.05      4.57 o 
   2  11  12      266.01      246.88     13.54 o 
   3  11  12        4.61       -2.58      5.73 o 
   4  11  12       14.57        8.74      5.95 o 
   0  12  12       91.77       89.13      8.67 o 
   1  12  12       11.52        3.36      5.33 o 
   2  12  12       26.50       36.22      7.57 o 
   3  12  12        0.07       10.03      6.13 o 
   1  13  12      130.07      132.33     10.81 o 
   2  13  12        9.67        9.86      6.41 o 
   1  14  12        1.35        1.54      4.72 o 
   1   1  13      150.22      140.45      4.94 o 
   2   1  13       58.44       55.12      3.57 o 
   3   1  13       79.71       88.17      4.13 o 
   4   1  13       54.25       64.50      3.84 o 
   5   1  13        0.72       -3.83      4.25 o 
   0   2  13      966.79      852.67     14.75 o 
   1   2  13        1.44        0.83      2.33 o 
   2   2  13      202.47      187.77      5.42 o 
   3   2  13        2.81        2.57      2.41 o 
   4   2  13       94.63      102.06      9.89 o 
   5   2  13       46.36       71.44      7.95 o 
   1   3  13        0.02       -2.27      2.27 o 
   2   3  13        0.61       -2.27      2.27 o 
   3   3  13       63.62       66.10      3.85 o 
   4   3  13       22.07       16.27      4.37 o 
   5   3  13       53.05       63.17      8.23 o 
   6   3  13        1.51       -0.46      4.15 o 
   0   4  13       21.73       28.46      6.97 o 
   1   4  13       36.88       36.53      3.23 o 
   2   4  13       49.26       49.80      3.53 o 
   3   4  13        0.65        4.40      2.86 o 
   4   4  13        0.19        0.04      4.95 o 
   5   4  13       18.72       21.62      6.50 o 
   6   4  13        2.97        0.80      4.70 o 
   1   5  13      199.65      181.41      5.38 o 
   2   5  13      121.46      115.20      4.61 o 
   3   5  13        4.10        5.19      2.79 o 
   4   5  13       66.11       82.21      9.50 o 
   5   5  13        0.95       10.32      6.03 o 
   6   5  13       33.34       43.33      6.60 o 
   0   6  13      518.94      465.61     11.21 o 
   1   6  13       12.47        6.97      2.58 o 
   2   6  13      107.21       94.64      4.92 o 
   3   6  13        3.42        1.55      2.76 o 
   4   6  13       31.76       40.11      7.53 o 
   5   6  13       63.22       72.04      9.12 o 
   6   6  13       40.38       41.00      8.25 o 
   1   7  13       98.07       87.58      4.89 o 
   2   7  13       32.74       41.65      3.93 o 
   3   7  13       21.26       27.00      6.86 o 
   4   7  13        1.01        2.77      5.86 o 
   5   7  13      131.61      144.46     11.34 o 
   6   7  13        0.09        2.48      5.12 o 
   0   8  13       60.34       53.15      7.19 o 
   1   8  13       64.19       74.29      5.51 o 
   2   8  13       67.15       71.25      4.52 o 
   3   8  13        0.92       -5.23      5.23 o 
   4   8  13        2.22        6.54      5.99 o 
   5   8  13       44.36       54.01      8.50 o 
   1   9  13       62.77       56.27      5.93 o 
   2   9  13       90.10       82.57      9.03 o 
   3   9  13       67.65       56.68      9.27 o 
   4   9  13       45.30       39.61      8.65 o 
   5   9  13        3.88       18.39      6.90 o 
   0  10  13      162.50      154.13     10.22 o 
   1  10  13       21.27       23.74      3.86 o 
   2  10  13       48.69       48.26      8.17 o 
   3  10  13        5.28        9.18      6.41 o 
   4  10  13        3.42        9.42      5.73 o 
   1  11  13      105.54      101.63      6.42 o 
   2  11  13       90.01       90.57      9.71 o 
   3  11  13       12.79       16.54      6.81 o 
   0  12  13       66.96       76.01      8.34 o 
   1  12  13       53.45       58.29      7.98 o 
   2  12  13       23.84       16.92      6.66 o 
   1  13  13        2.33       -4.74      4.74 o 
   0   0  14      864.20      719.60     19.78 o 
   1   0  14       97.08       99.92      6.14 o 
   2   0  14       71.17       88.29      5.95 o 
   3   0  14        3.38        6.03      4.01 o 
   4   0  14       46.07       73.95      5.99 o 
   5   0  14       16.56       29.73      6.39 o 
   1   1  14      326.61      256.56      6.25 o 
   2   1  14       22.16       24.94      3.12 o 
   3   1  14       45.65       42.74      3.52 o 
   4   1  14        1.03        2.54      2.51 o 
   5   1  14      110.18      137.20      9.67 o 
   0   2  14       41.44       38.78      4.81 o 
   1   2  14        0.78        0.54      2.45 o 
   2   2  14       21.13       27.34      3.17 o 
   3   2  14        0.81       -1.19      2.47 o 
   4   2  14       16.39       16.15      3.35 o 
   5   2  14        3.95        3.75      4.76 o 
   1   3  14      398.12      339.60      6.98 o 
   2   3  14        1.56       -1.07      3.00 o 
   3   3  14       28.77       28.92      3.34 o 
   4   3  14       23.79       23.25      3.74 o 
   5   3  14      101.93      119.39     10.41 o 
   0   4  14      572.92      475.78     11.45 o 
   1   4  14       51.84       53.02      3.68 o 
   2   4  14       20.06       22.37      3.15 o 
   3   4  14        5.99        8.44      3.11 o 
   4   4  14       70.51      103.29     10.07 o 
   5   4  14        7.99       16.54      6.03 o 
   6   4  14      177.56      187.55     12.06 o 
   1   5  14      104.79       80.81      4.20 o 
   2   5  14       46.40       50.48      3.69 o 
   3   5  14       42.80       38.18      3.83 o 
   4   5  14        1.74       -0.61      5.69 o 
   5   5  14       46.35       58.71      8.51 o 
   6   5  14       20.54       26.02      5.90 o 
   0   6  14      187.81      204.42      8.41 o 
   1   6  14        3.08        6.10      4.16 o 
   2   6  14       85.81       93.35      5.03 o 
   3   6  14        5.41        0.02      7.78 o 
   4   6  14       69.37       79.99      9.77 o 
   5   6  14       19.65       21.75      7.13 o 
   1   7  14      175.83      158.18      6.22 o 
   2   7  14        1.00       -0.41      3.16 o 
   3   7  14       15.82        9.41      6.37 o 
   4   7  14       63.90       69.60      9.25 o 
   5   7  14       27.03       45.17      8.02 o 
   0   8  14      196.96      183.49     11.13 o 
   1   8  14        9.21       15.34      4.04 o 
   2   8  14        5.60        5.04      3.38 o 
   3   8  14        9.12        3.47      5.90 o 
   4   8  14      104.17      128.63     11.40 o 
   1   9  14        8.99        8.30      3.89 o 
   2   9  14       38.94       41.49      8.19 o 
   3   9  14        3.68        2.35      6.03 o 
   4   9  14        2.08        2.77      5.44 o 
   0  10  14      157.69      136.82     10.32 o 
   1  10  14        5.60        5.82      3.52 o 
   2  10  14       51.04       50.16      8.25 o 
   3  10  14       10.69        9.67      6.45 o 
   1  11  14       22.22       20.34      8.26 o 
   2  11  14        2.28       -2.22      5.80 o 
   0  12  14       60.19       60.38      7.68 o 
   1  12  14        0.00        1.71      5.59 o 
   1   1  15       20.76       21.20      3.21 o 
   2   1  15       15.42       20.32      3.19 o 
   3   1  15      118.80      132.42      5.19 o 
   4   1  15       46.67       47.47      3.83 o 
   5   1  15        5.68       15.57      5.39 o 
   0   2  15       33.19       46.12      5.18 o 
   1   2  15       54.62       52.35      3.79 o 
   2   2  15       54.04       60.52      4.04 o 
   3   2  15       27.11       19.93      3.26 o 
   4   2  15      260.49      252.80      7.50 o 
   5   2  15      320.79      332.75     14.85 o 
   1   3  15        1.37        1.14      2.60 o 
   2   3  15       77.60       80.86      4.38 o 
   3   3  15       48.78       68.58      4.22 o 
   4   3  15      114.40      128.68      7.38 o 
   5   3  15        0.34       -1.65      5.46 o 
   0   4  15      153.59      133.73      9.00 o 
   1   4  15        4.32        4.06      2.68 o 
   2   4  15       50.23       60.26      4.08 o 
   3   4  15        0.61        0.41      2.95 o 
   4   4  15       21.00       14.11      6.66 o 
   5   4  15        1.49       -1.80      4.72 o 
   6   4  15      118.17      126.86      9.82 o 
   1   5  15       45.64       44.62      3.77 o 
   2   5  15        1.97        1.26      2.64 o 
   3   5  15      126.97      141.08      6.11 o 
   4   5  15        2.41       12.53      6.09 o 
   5   5  15       19.78       16.99      6.66 o 
   0   6  15        0.27        1.42      3.86 o 
   1   6  15       60.13       53.64      3.91 o 
   2   6  15        0.76       -0.45      2.84 o 
   3   6  15       12.87       20.14      4.88 o 
   4   6  15       76.58       83.51      9.92 o 
   5   6  15      221.04      233.40     13.94 o 
   1   7  15        3.95        1.42      3.21 o 
   2   7  15      105.19      110.12      5.80 o 
   3   7  15        5.24        4.85      6.43 o 
   4   7  15      126.66      134.47     11.76 o 
   0   8  15      223.05      204.43     11.74 o 
   1   8  15       13.38       12.65      4.06 o 
   2   8  15       57.46       59.19      4.71 o 
   3   8  15        0.20       -5.61      5.61 o 
   4   8  15       18.26       29.22      7.38 o 
   1   9  15       55.15       63.33      5.66 o 
   2   9  15       17.61       18.70      7.15 o 
   3   9  15       73.81       82.51      9.69 o 
   0  10  15       28.61       25.49      6.90 o 
   1  10  15       70.81       78.10      6.14 o 
   2  10  15       18.51       24.29      6.83 o 
   1  11  15       12.23       14.11      5.95 o 
   0  12  15       92.47       74.70      7.95 o 
   0   0  16        4.06        1.31      5.42 o 
   1   0  16      161.32      147.59      7.85 o 
   2   0  16      252.56      279.79      9.96 o 
   3   0  16       70.13       88.28     10.56 o 
   4   0  16      214.85      227.32      9.47 o 
   1   1  16        0.33        0.13      2.77 o 
   2   1  16      152.15      154.57      7.12 o 
   3   1  16        7.35        8.76      2.88 o 
   4   1  16      196.18      212.32      8.01 o 
   5   1  16       14.65       26.21      6.54 o 
   0   2  16        6.14       11.70      4.42 o 
   1   2  16        6.65        7.52      2.92 o 
   2   2  16        1.88        3.52      2.94 o 
   3   2  16        1.17        2.08      2.80 o 
   4   2  16        9.43       18.07      3.81 o 
   5   2  16        0.14        5.23      5.80 o 
   1   3  16        0.67        0.18      2.78 o 
   2   3  16      161.77      168.86      5.89 o 
   3   3  16       57.95       69.70      4.39 o 
   4   3  16      183.17      211.81      9.02 o 
   5   3  16       35.68       44.41      8.61 o 
   0   4  16        2.62        2.15      3.93 o 
   1   4  16      112.40      101.97      4.89 o 
   2   4  16      164.32      174.26      6.03 o 
   3   4  16       51.79       56.32      4.69 o 
   4   4  16      141.90      165.23     12.35 o 
   5   4  16       41.02       62.07      8.57 o 
   1   5  16        6.86        6.27      2.96 o 
   2   5  16       65.46       72.77      4.49 o 
   3   5  16       12.99       16.99      3.81 o 
   4   5  16      140.16      180.87     12.88 o 
   0   6  16       15.03       16.54      7.23 o 
   1   6  16       40.52       49.10      3.94 o 
   2   6  16        3.01       -1.92      2.96 o 
   3   6  16        7.41       11.17      7.32 o 
   4   6  16       44.21       50.46      8.44 o 
   1   7  16        7.96       17.76      3.80 o 
   2   7  16       92.90       96.84      9.75 o 
   3   7  16       51.20       52.47      9.16 o 
   0   8  16       71.01       74.01      8.40 o 
   1   8  16       27.46       23.95      4.59 o 
   2   8  16       51.20       68.31      5.04 o 
   3   8  16       22.69       20.25      6.96 o 
   1   9  16       13.03       19.93      5.61 o 
   2   9  16        9.93       -5.69      5.69 o 
   0  10  16        0.47       -3.55      5.73 o 
   1  10  16       47.45       53.36      5.84 o 
   1   1  17       14.78       19.39      3.48 o 
   2   1  17      125.24      134.98      5.63 o 
   3   1  17        1.37        2.57      3.75 o 
   4   1  17       54.18       67.01      4.66 o 
   5   1  17       95.58       99.35      9.71 o 
   0   2  17       32.62       35.62      5.44 o 
   1   2  17      319.85      340.00      7.93 o 
   2   2  17      101.86      125.58      5.53 o 
   3   2  17       20.16       15.41      3.47 o 
   4   2  17        7.75        7.96      4.33 o 
   1   3  17       21.40       24.75      3.72 o 
   2   3  17       52.63       53.82      4.35 o 
   3   3  17       33.62       37.47      3.95 o 
   4   3  17       45.87       52.85      9.01 o 
   0   4  17        0.61       -3.97      4.05 o 
   1   4  17       56.43       65.22      4.53 o 
   2   4  17        1.87        3.78      2.90 o 
   3   4  17        6.20        3.89      3.72 o 
   4   4  17        5.44        4.82      5.27 o 
   1   5  17       43.49       47.96      5.23 o 
   2   5  17      132.26      141.53      5.89 o 
   3   5  17        0.57       -0.71      4.29 o 
   0   6  17        8.79        6.49      4.42 o 
   1   6  17      226.16      244.04      7.14 o 
   2   6  17       94.77      106.95     14.88 o 
   3   6  17       11.11       13.73      6.98 o 
   1   7  17      130.08      147.25      6.80 o 
   2   7  17        2.86        2.72      4.04 o 
   0   8  17        2.94        2.31      6.01 o 
   1   8  17      127.13      126.89      7.84 o 
   2   8  17        1.98        6.60      6.43 o 
   1   9  17       11.30       16.71      6.31 o 
   0   0  18      305.38      338.04     16.21 o 
   1   0  18      369.24      400.94     12.59 o 
   2   0  18      184.25      208.20      9.74 o 
   3   0  18        8.42        2.86     11.15 o 
   4   0  18       23.93       35.02      6.77 o 
   1   1  18      161.13      177.50      6.59 o 
   2   1  18       10.00        5.00      3.60 o 
   3   1  18       27.85       31.97      4.14 o 
   4   1  18       53.98       57.39      4.53 o 
   0   2  18        1.03        0.82      4.61 o 
   1   2  18        0.01       -2.45      2.95 o 
   2   2  18        0.01       -0.56      3.20 o 
   3   2  18        0.62        0.25      3.09 o 
   4   2  18        1.43        6.43      5.48 o 
   1   3  18      343.81      379.08      8.73 o 
   2   3  18        1.22        0.01      3.02 o 
   3   3  18       10.64        4.93      3.30 o 
   0   4  18      199.60      199.77     10.58 o 
   1   4  18      304.39      325.87      9.37 o 
   2   4  18      144.48      158.51      8.19 o 
   3   4  18        7.02        2.14      5.16 o 
   1   5  18        7.09        8.24      4.43 o 
   2   5  18       38.14       45.32      5.07 o 
   3   5  18       26.58       35.50      7.60 o 
   0   6  18        4.30        2.88      4.80 o 
   1   6  18        0.16        1.77      3.19 o 
   2   6  18        0.55       -0.40      4.49 o 
   1   7  18      267.38      285.99     10.83 o 
   2   7  18       24.39       35.29      5.36 o 
   1   1  19      408.56      449.75      9.53 o 
   2   1  19        0.00       -3.36      3.36 o 
   0   2  19      511.33      527.81     14.55 o 
   1   2  19        6.96       17.58      3.67 o 
   2   2  19      171.04      171.11      9.18 o 
   1   3  19      294.24      320.92      8.42 o 
   2   3  19       21.28       18.80      5.30 o 
   0   4  19       54.51       60.11      6.72 o 
   1   4  19        2.33        7.07      4.92 o 
   2   4  19       24.09        8.14      6.56 o 
                                                 
